# Supplementary material for: Sexual Dimorphism in the Multielemental Stoichiometric Phenotypes and Stoichiometric Niches of Spiders
Source: Insects. 2020 Jul 30;11(8):484. doi: 10.3390/insects11080484 (PMC7469175; doi:10.3390/insects11080484)
Supplement: Supplementary file 1 [file insects-11-00484-s001.zip]

Archive with 1 entries (1 files):
- insects-872443-supplementary.xlsx
